# Supplementary material for: Spirodela polyrhiza extract modulates the activation of atopic dermatitis-related ion channels, Orai1 and TRPV3, and inhibits mast cell degranulation
Source: Pharm Biol. 2017 Mar 14;55(1):1324–9. doi: 10.1080/13880209.2017.1300819 (PMC6130684; doi:10.1080/13880209.2017.1300819)
Supplement: Woo_Kyung_Kim__et_al_supplemental_content.zip [file IPHB_A_1300819_SM0891.zip]

Archive with 1 entries (1 files):
- Woo Kyung Kim  et al supplemental content.pdf
